# Supplementary material for: Ballota hirsuta Benth Arrests the Cell Cycle, Induces Apoptosis and Inhibits the Invasion of MCF-7 and MDA-MB-231 Cell Lines in 2D and 3D Models
Source: Int J Mol Sci. 2025 Jun 13;26(12):5672. doi: 10.3390/ijms26125672 (PMC12193204; doi:10.3390/ijms26125672)
Supplement: Supplementary file 1 [file ijms-26-05672-s001.zip]

Archive with 1 entries (1 files):
- ijms-3657147-supplementary.pdf
